# Supplementary material for: Extracellular Proteome Analysis and Flavor Formation During Soy Sauce Fermentation
Source: Front Microbiol. 2018 Aug 15;9:1872. doi: 10.3389/fmicb.2018.01872 (PMC6104182; doi:10.3389/fmicb.2018.01872)
Supplement: Supplementary file 1 [file Table_1.XLSX]

## Sheet: 4Svs1S regulated protein
Table s1 Differentially expressed proteins of Glycine max during soy sauce koji fermentation identified in this study
Protein accession	Protein description	4Svs1S Ratio	Regulated Type	P value	Gene name	MW [kDa]	calc.pI	Score	Coverage [%]	#Peptides	#PSMs	#Unique peptides
B0M1A4	Catalase	1.9261	Up	0.0481744	B0M1A4	62.54	6.77	47	5.5	3	2	2
C6T9F2	Uncharacterized protein	1.7715	Up	0.0402409	C6T9F2	43.32	4.86	113	13.7	5	3	2
I1J5S9	Uncharacterized protein	1.722	Up	0.0307759	I1J5S9	21.65	4.75	80	13.1	3	2	2
I1J7G5	Uncharacterized protein	0.5601	Down	0.000126128	I1J7G5	21.77	4.92	284	39.4	15	6	3
I1J9Y5	Uncharacterized protein	5.8054	Up	0.0389415	I1J9Y5	19.05	4.75	71	28.6	5	4	4
I1JI64	Uncharacterized protein	0.41	Down	0.00895973	I1JI64	37.98	8.72	60	3.2	2	1	1
I1JMB4	Glyceraldehyde-3-phosphate dehydrogenase	18.1126	Up	0.00705839	I1JMB4	52.07	8.71	106	9.1	9	4	3
I1JN99	Uncharacterized protein	1.7777	Up	0.0310995	I1JN99	17.77	4.58	176	38.9	6	4	4
I1JPV5	Pyruvate kinase	11.4292	Up	0.0138878	I1JPV5	67.42	6.62	34	1.1	2	1	1
I1JVP6	Uncharacterized protein	2.6083	Up	0.0100881	I1JVP6	42.46	4.56	67	10.8	6	3	3
I1JXJ3	Uncharacterized protein	2.7472	Up	0.0241478	I1JXJ3	29.61	4.42	58	11.3	6	4	4
I1K173	Uncharacterized protein	6.8191	Up	0.000792528	I1K173	38.98	6.84	38	5	2	1	1
I1K554	Uncharacterized protein	0.3768	Down	0.00763695	I1K554	10.02	9.49	55	23	4	2	2
I1K601	Profilin	6.6189	Up	0.0227294	I1K601	15.79	4.6	55	7.6	2	1	1
I1K602	Profilin	5.8483	Up	0.0286554	I1K602	16.04	5.14	52	7.5	3	1	1
I1KID4	Uncharacterized protein	1.9177	Up	0.0101525	I1KID4	29.03	8.43	242	42.4	13	7	5
I1KND9	Uncharacterized protein	2.1782	Up	0.0248416	I1KND9	31.6	5.34	246	14.4	9	3	2
I1KPN3	Uncharacterized protein	1.6149	Up	0.0303344	I1KPN3	88.33	5.08	298	13	12	6	5
I1KXH0	Uncharacterized protein	12.4366	Up	0.00114084	I1KXH0	42.11	4.83	76	3.9	3	1	1
I1KZY9	Uncharacterized protein	6.7979	Up	0.0019028	I1KZY9	50.64	5.84	37	1.4	2	1	1
I1L235	Uncharacterized protein	2.1995	Up	0.0249175	I1L235	42.65	4.56	33	7.4	2	2	2
I1L8V4	Uncharacterized protein (Fragment)	2.0731	Up	0.0356392	I1L8V4	18.2	8.04	254	27.4	11	3	3
I1L9A4	Uncharacterized protein	0.5993	Down	0.0259621	I1L9A4	24.05	8.98	44	10.5	2	1	1
I1LAJ3	Uncharacterized protein	5.0038	Up	0.00193281	I1LAJ3	42.34	7.6	61	4.6	2	1	1
I1LCJ1	ATP-dependent 6-phosphofructokinase	16.7847	Up	0.0313421	PFK	65.89	8.55	37	1	3	1	1
I1LE41	Uncharacterized protein	1.6328	Up	2.37658e-05	I1LE41	28.8	4.75	3017	71.1	79	10	8
I1LIT2	Uncharacterized protein	2.3298	Up	0.0316765	I1LIT2	100.56	5.44	174	5.6	12	4	3
I1LKF8	Uncharacterized protein	1.7184	Up	0.0221692	I1LKF8	20.35	4.27	212	43.6	12	5	5
I1LKZ3	Superoxide dismutase [Cu-Zn]	2.3894	Up	0.0280137	I1LKZ3	22.82	6.03	134	17.2	7	3	3
I1LL25	Uncharacterized protein	2.201	Up	0.00549478	I1LL25	70.89	5.23	217	12	12	6	6
I1LN44	Uncharacterized protein	0.2967	Down	0.0209869	I1LN44	16.56	9.52	42	11.9	2	2	2
I1LN85	Uncharacterized protein	8.3969	Up	0.0415571	I1LN85	26.71	5.07	50	4	2	1	1
I1LP72	Uncharacterized protein	14.586	Up	0.00277714	I1LP72	53.73	5.24	41	1.4	2	1	1
I1LYA4	Eukaryotic translation initiation factor 3 subunit K	4.7309	Up	0.0201292	I1LYA4	28.79	5.48	42	2.6	2	1	1
I1LZ93	Isocitrate dehydrogenase [NAD] subunit, mitochondrial	2.1653	Up	0.020847	I1LZ93	44.24	6.8	81	5	2	1	1
I1M2Y5	Uncharacterized protein	3.5435	Up	0.00111873	I1M2Y5	43.51	6.25	107	12.1	6	4	4
I1N8I7	Uncharacterized protein	0.5378	Down	0.017208	I1N8I7	19.43	4.15	331	38.3	15	5	5
I1NDJ4	Uncharacterized protein	1.6327	Up	0.0084335	I1NDJ4	15.72	5.13	495	65.6	25	5	3
I1NGG4	Uncharacterized protein	1.6696	Up	9.951e-07	I1NGG4	29.14	4.9	4747	83.2	140	13	11
K7K5Q8	Uncharacterized protein	2.0195	Up	0.0290921	K7K5Q8	24.23	6.36	41	10.9	6	2	2
K7LNW5	Uncharacterized protein	1.5219	Up	0.0424389	K7LNW5	29.4	7.03	160	23.2	10	5	5
K7LQI7	Uncharacterized protein	3.2817	Up	0.00696333	K7LQI7	15.9	5.56	261	40.3	11	4	4
O23957	Dehydrin	1.8212	Up	3.91163e-05	GmPM12	20.06	9.22	1884	39.2	56	5	5
P04405	Glycinin G2	0.5374	Down	0.000887768	Gy2	59.51	5.46	4908	46	188	17	11
P08170	Seed linoleate 13S-lipoxygenase-1	1.9194	Up	0.0474285	LOX1.1	106	5.95	232	14.4	28	11	7
Q01417	18 kDa seed maturation protein	0.5036	Down	7.98052e-05	GMPM1	21.03	9.58	414	33.5	35	7	4
Q9SB11	Glycinin	0.6584	Down	3.82619e-05	A5A4B3	70.63	5.17	5313	52.8	201	22	19
Q9XET1	Seed maturation protein PM31	2.4573	Up	0.00121688	PM31	20.89	6.1	416	52.3	29	6	5
