# Supplementary material for: Extracellular Proteome Analysis and Flavor Formation During Soy Sauce Fermentation
Source: Front Microbiol. 2018 Aug 15;9:1872. doi: 10.3389/fmicb.2018.01872 (PMC6104182; doi:10.3389/fmicb.2018.01872)
Supplement: Supplementary file 3 [file Table_3.XLSX]

## Sheet: 4Svs1S regulated protein
Table s3 Differentially expressed proteins of Aspergillus oryzae during soy sauce koji fermentation identified in this study
Protein accession	Protein description	4Svs1S Ratio	Regulated Type	P value	Gene name		MW [kDa]	calc.pI	Score	Coverage [%]	#Peptides	#PSMs	#Unique peptides
A0A064ALT7	Elongation factor 1-alpha	0.0878	Down	8.93702e-07	AO1008_11681		61.49	9.12	115	3.7	2	7	2
A0A064ANB6	Dihydrolipoyl dehydrogenase	2.0952	Up	0.000235267	AO1008_01698		63.86	7.64	337	23.6	13	18	13
A0A064AP40	SUN domain protein	0.2458	Down	0.000213048	AO1008_02761		49.32	5.09	105	9.6	3	4	3
A0A064AP45	Catalase	1.8821	Up	6.25948e-08	AO1008_11672		86.52	5.29	669	35	23	35	23
A0A064APV1	Uncharacterized protein	0.323	Down	0.0241361	AO1008_03574		33.44	4.83	54	4.2	1	2	1
A0A064AR12	Glyceraldehyde-3-phosphate dehydrogenase	1.7586	Up	0.0346871	AO1008_04219		42.16	6.61	33	4.4	2	2	2
A0A064AR88	Endo-chitosanase	0.214	Down	2.8545e-06	AO1008_01902		44.99	4.61	66	5.8	2	5	2
A0A064ASZ9	FAD binding domain protein	0.3594	Down	0.0244099	AO1008_02820		68.47	5.29	40	5.5	2	2	2
A0A064AT77	Uncharacterized protein	0.0769	Down	0.0099576	AO1008_03470		43.19	6.39	22	1.4	1	2	1
A0A064ATB2	Peptide hydrolase	1.5995	Up	1.71841e-05	AO1008_04533		59.65	4.94	234	19.8	7	16	7
A0A064AU26	Tripeptidyl-peptidase sed2	0.3599	Down	0.0203801	AO1008_04104		72.14	5.06	71	5.7	2	2	2
A0A064AUJ4	Molecular chaperones HSP70/HSC70, HSP70	0.1313	Down	4.50352e-08	AO1008_03142		80.38	5.11	59	5.8	4	6	4
A0A064AVV6	FAD binding domain protein	0.5686	Down	0.0255543	AO1008_03644		67.44	4.97	220	11.9	4	8	4
A0A064AWH6	Hydrolytic enzyme of the alpha/beta hydrolase fold protein	1.8484	Up	6.85634e-05	AO1008_05150		69.7	4.74	217	12.2	5	7	5
A0A064AXI6	Phosphatidylinositol transfer protein	1.5449	Up	0.013361	AO1008_06593		43.97	5.62	26	4.9	2	2	2
A0A064AY49	Superoxide dismutase	2.1624	Up	0.000108252	AO1008_05565		28.69	7.93	389	28.7	5	13	5
A0A064AYT6	Beta-xylanase	2.46	Up	1.10757e-06	AO1008_05247		37.72	4.62	875	26.2	7	32	6
A0A064AZS9	Allergen Asp f 4	0.2439	Down	9.96817e-06	AO1008_06179		39.25	5.44	189	19.8	5	7	5
A0A064AZT0	Uncharacterized protein	0.0116	Down	0.00448928	AO1008_06788		78.2	9.31	32	0.8	1	2	1
A0A064B0A2	Calmodulin	0.0575	Down	0.00708996	AO1008_05701		19.06	4.11	52	10.1	2	3	2
A0A064B1K1	Actin	0.1391	Down	0.0448427	AO1008_07459		46.2	5.45	69	5.6	2	3	2
A0A064B264	Beta-glucosidase-related glycosidase	2.0211	Up	0.0239991	AO1008_07275		94.19	4.97	266	11.7	8	10	8
A0A064B3I1	DNA polymerase	0.0606	Down	0.00180641	AO1008_07534		292.42	6.45	24	0.3	1	2	1
A0A064B3S0	Dipeptidyl aminopeptidase	1.68	Up	3.60056e-05	AO1008_08925		90.4	4.69	395	22.4	13	18	13
A0A064B585	Beta-xylanase	2.0133	Up	9.89062e-05	AO1008_09603		39.24	5.97	530	24.4	7	21	6
A0A064B5E8	Neutral protease 2	2.5707	Up	0.0322435	AO1008_09533		39.71	4.92	351	9.9	4	13	4
A0A064B647	Putative unsaturated glucuronyl hydrolase	0.4194	Down	0.00304538	AO1008_09874		43.4	4.56	69	5.1	1	2	1
A0A064B6Q2	Xaa-Pro aminopeptidase	1.8843	Up	0.000810805	AO1008_10235		82.18	5.64	270	20	9	12	9
A0A064B783	Glucan endo-1,3-beta-glucosidase eglC	1.725	Up	1.25933e-06	AO1008_10271		51.17	4.72	187	9.9	4	8	4
A0A064B7C9	Multifunctional chaperone	0.0974	Down	6.62299e-08	AO1008_09679		33.81	4.79	73	6.5	2	5	2
A0A064B7Z6	Puromycin-sensitive aminopeptidase	1.7262	Up	1.84077e-05	AO1008_09082		110.83	5.29	479	21.4	17	24	17
A0A064B9H2	Glucan 1,3-beta-glucosidase	0.3006	Down	0.0303457	AO1008_11122		38.24	4.7	150	25.3	5	6	5
A0A064B9H3	Cell wall protein	0.2222	Down	0.0106435	AO1008_09756		22.18	5.74	104	11.5	2	5	2
A0A064BA73	Rac GTPase-activating protein	0.0382	Down	0.0088139	AO1008_10016		151.36	6.27	24	0.6	1	5	1
A0A064BDY1	Alpha-L-arabinofuranosidase axhA	0.3813	Down	0.0428162	AO1008_00105		38.55	4.32	60	10.7	2	2	2
A0A064BEY1	Uncharacterized protein	0.1134	Down	0.000296358	AO1008_01379		66.98	5	22	1.3	1	2	1
A0A064BGA4	Uncharacterized protein	0.5343	Down	0.00558721	AO1008_00106		29.86	4.22	77	6.2	1	3	1
A0A064BGB1	Beta-xylanase	2.5663	Up	0.000411325	AO1008_00103		38	4.31	218	14.2	4	9	4
A0A064BJA2	Neutral protease 2	4.2674	Up	0.0166742	AO1008_03813		46.87	5.29	70	13.2	4	5	4
