# Supplementary material for: Extracellular Proteome Analysis and Flavor Formation During Soy Sauce Fermentation
Source: Front Microbiol. 2018 Aug 15;9:1872. doi: 10.3389/fmicb.2018.01872 (PMC6104182; doi:10.3389/fmicb.2018.01872)
Supplement: Supplementary file 4 [file Table_4.XLSX]

## Sheet: table s4
Table s4 Identified proteins of Aspergillus oryzae during soy sauce fermentation.
Protein accession	Protein description	Gene name	MW [kDa]	calc.pI	Score	Coverage [%]	#Peptides	#PSMs	#Unique peptides
A0A064AI70	Endo-1,4-beta-xylanase	AO1008_11637	25.84	5.49	54	7.3	1	1	1
A0A064AJP7	Aspartate-semialdehyde dehydrogenase	AO1008_11523	44.6	6.33	46	5.2	2	2	2
A0A064AK31	Carboxypeptidase 2	AO1008_11621	62.13	4.68	85	8.4	4	4	4
A0A064AKC0	Uncharacterized protein	AO1008_01826	28.94	4.72	50	6.5	2	1	1
A0A064AKN2	Fungal cellulose binding domain protein	AO1008_11889	39.92	5.74	76	13.7	4	3	3
A0A064AKY6	Beta-galactosidase/beta-glucuronidase	AO1008_02366	120.79	4.68	139	4.5	7	4	4
A0A064ALT7	Elongation factor 1-alpha	AO1008_11681	61.49	9.12	115	3.7	7	2	2
A0A064ALV8	Uncharacterized protein	AO1008_02438	37.49	6.18	26	1.9	1	1	1
A0A064AN49	Glycolate oxidase	AO1008_03125	62.27	6.05	58	1.8	2	1	1
A0A064ANA6	Uncharacterized protein	AO1008_02235	98.83	6.04	22	0.6	3	1	1
A0A064ANB6	Dihydrolipoyl dehydrogenase	AO1008_01698	63.86	7.64	337	23.6	18	13	13
A0A064ANE4	Aldehyde dehydrogenase	AO1008_11439	62.42	6.4	24	2	1	1	1
A0A064ANT4	Uncharacterized protein	AO1008_11738	159.87	5.31	36	0.5	2	1	1
A0A064ANX8	Uncharacterized protein	AO1008_03674	104.28	6.22	28	0.7	1	1	1
A0A064AP40	SUN domain protein	AO1008_02761	49.32	5.09	105	9.6	4	3	3
A0A064AP45	Catalase	AO1008_11672	86.52	5.29	669	35	35	23	23
A0A064APH5	Maltase glucoamylase	AO1008_11747	114.88	4.82	347	8.3	14	7	7
A0A064APN6	Beta-glucosidase-related glycosidase	AO1008_11862	93.55	4.76	33	2.8	1	1	1
A0A064APR1	Cytosine/adenosine deaminase	AO1008_01498	19.2	9.08	30	4.8	1	1	1
A0A064APV1	Uncharacterized protein	AO1008_03574	33.44	4.83	54	4.2	2	1	1
A0A064APW1	Uncharacterized protein	AO1008_03554	82.8	5.69	131	6.4	4	3	3
A0A064AQP5	Peptide hydrolase	AO1008_03951	47.72	5.03	642	15.1	18	5	5
A0A064AQU4	Beta-glucosidase-related glycosidase	AO1008_02829	86.12	5.67	36	3.9	2	2	2
A0A064AQX4	Uncharacterized protein	AO1008_04199	11.45	4.42	22	8.9	1	1	1
A0A064AQZ7	ADP/ATP carrier protein	AO1008_03499	38.69	9.87	34	2.6	1	1	1
A0A064AR12	Glyceraldehyde-3-phosphate dehydrogenase	AO1008_04219	42.16	6.61	33	4.4	2	2	2
A0A064AR88	Endo-chitosanase	AO1008_01902	44.99	4.61	66	5.8	5	2	2
A0A064ARB8	Putative dienelactone hydrolase	AO1008_02354	45.19	5.67	38	5.1	2	2	2
A0A064ARC1	Beta-hexosaminidase	AO1008_02554	72.24	4.84	151	9	7	5	5
A0A064ARD1	Allergen Asp f 15	AO1008_03433	17.45	4.56	84	6.4	3	1	1
A0A064ARD2	ATP synthase subunit alpha	AO1008_02574	67.69	9.08	21	1.1	1	1	1
A0A064ARG7	Cytochrome b5	AO1008_04464	15.95	4.48	42	15.3	3	2	2
A0A064ARQ5	Peptide hydrolase	AO1008_02141	59.79	4.74	72	5.8	3	2	2
A0A064ARY3	Uncharacterized protein	AO1008_04735	45.14	5.25	47	8.2	2	2	2
A0A064AS82	Alpha-L-arabinofuranosidase	AO1008_02292	75.1	4.57	180	8.8	8	4	4
A0A064ASF5	Beta-glucosidase-related glycosidase	AO1008_04029	98.91	5.1	87	6.7	5	4	4
A0A064ASZ9	FAD binding domain protein	AO1008_02820	68.47	5.29	40	5.5	2	2	2
A0A064AT77	Uncharacterized protein	AO1008_03470	43.19	6.39	22	1.4	2	1	1
A0A064ATB2	Peptide hydrolase	AO1008_04533	59.65	4.94	234	19.8	16	7	7
A0A064ATE8	Glucoamylase	AO1008_04505	56.68	4.82	244	17.2	10	7	7
A0A064ATI5	Uncharacterized protein	AO1008_04427	49.95	7.22	21	1.8	1	1	1
A0A064ATU2	Uncharacterized protein	AO1008_04113	58.37	6.79	21	1.1	1	1	1
A0A064ATU9	Phosphoglycerate mutase	AO1008_04033	31.55	5.57	22	2.4	1	1	1
A0A064ATX3	Endoglucanase, putative	AO1008_02665	43.16	5.38	34	3.3	1	1	1
A0A064ATZ1	Mismatch repair MSH3	AO1008_04690	140.89	6.35	24	1	2	1	1
A0A064AU05	Putative Zn-dependent hydrolase	AO1008_02995	52.47	6.63	24	1.2	1	1	1
A0A064AU20	Arabinan-endo 1,5-alpha-L-arabinase, putative	AO1008_04625	39.15	4.75	58	6.7	4	2	2
A0A064AU26	Tripeptidyl-peptidase sed2	AO1008_04104	72.14	5.06	71	5.7	2	2	2
A0A064AUJ4	Molecular chaperones HSP70/HSC70, HSP70	AO1008_03142	80.38	5.11	59	5.8	6	4	4
A0A064AUM8	Fungal specific transcription factor	AO1008_05447	47.66	5.54	30	1.8	1	1	1
A0A064AUW2	Postreplication repair protein	AO1008_05091	51.96	5.93	20	1.2	1	1	1
A0A064AV28	26S proteasome regulatory complex	AO1008_04370	61.49	6.2	20	1.2	1	1	1
A0A064AV47	Cytochrome P450	AO1008_04399	65.55	8.42	21	1.4	1	1	1
A0A064AVA2	DNA topoisomerase 2	AO1008_05309	238.35	6.09	23	0.5	2	2	2
A0A064AVD6	Putative metal-dependent hydrolase with the TIM-barrel fold protein	AO1008_03376	63.46	5.66	31	3.4	2	2	2
A0A064AVF0	Oxoprolinase	AO1008_05227	152.35	5.62	23	0.4	1	1	1
A0A064AVJ4	Uncharacterized protein	AO1008_03402	67.39	4.93	23	1.5	1	1	1
A0A064AVV6	FAD binding domain protein	AO1008_03644	67.44	4.97	220	11.9	8	4	4
A0A064AW03	Uncharacterized protein	AO1008_03963	60.88	5.27	46	2.5	1	1	1
A0A064AW35	Extracellular serine-rich protein, putative	AO1008_06201	90.62	4.66	38	1.3	1	1	1
A0A064AW38	Adenine deaminase/adenosine deaminase	AO1008_03959	70.34	5.2	25	1.7	1	1	1
A0A064AW50	Alpha-mannosidase	AO1008_06225	139.37	6.3	28	0.7	1	1	1
A0A064AWC5	Subtilisin-related protease/Vacuolar protease B	AO1008_05543	48.73	5.95	33	3	1	1	1
A0A064AWG2	Uncharacterized protein	AO1008_04070	111.67	5.18	55	3	2	2	2
A0A064AWH6	Hydrolytic enzyme of the alpha/beta hydrolase fold protein	AO1008_05150	69.7	4.74	217	12.2	7	5	5
A0A064AWR2	Aldehyde dehydrogenase	AO1008_05162	57.07	5.98	22	1	1	1	1
A0A064AWU6	Putative E3 ubiquitin ligase	AO1008_06357	201.48	5.33	22	0.4	1	1	1
A0A064AWX7	Elastinolytic metalloproteinase Mep	AO1008_03938	76.52	5.07	554	16.9	24	9	9
A0A064AX49	Fumarate reductase, flavoprotein	AO1008_06879	60.37	5.54	213	15	10	7	7
A0A064AX59	Arabinosidase	AO1008_04626	38.6	4.27	64	3.6	2	1	1
A0A064AX90	Aconitate hydratase, mitochondrial	AO1008_06511	99.12	6.47	21	0.6	1	1	1
A0A064AXC5	Ubiquitin/40S ribosomal protein	AO1008_06741	23.57	9.79	262	31.8	14	5	2
A0A064AXD3	Gamma-glutamyltransferase	AO1008_04721	66.52	5	42	1.5	1	1	1
A0A064AXI6	Phosphatidylinositol transfer protein	AO1008_06593	43.97	5.62	26	4.9	2	2	2
A0A064AXS3	Transcription factor TFIIA complex subunit Toa1, putative	AO1008_06588	48.15	4.89	26	1.7	1	1	1
A0A064AXU9	L-alanine-DL-glutamate epimerase	AO1008_04679	52.29	5.86	69	5.6	2	2	2
A0A064AXZ2	Ubiquitin/60s ribosomal protein	AO1008_05464	19.48	9.76	173	32.8	12	4	1
A0A064AY27	Ribosome biogenesis protein	AO1008_04685	30.53	10.05	20	4.1	1	1	1
A0A064AY49	Superoxide dismutase	AO1008_05565	28.69	7.93	389	28.7	13	5	5
A0A064AY52	Putative endo-1,3-beta-glucanase	AO1008_05442	88.77	5.81	27	2.2	2	2	2
A0A064AY83	BNR/Asp-box repeat domain protein	AO1008_05525	43.51	4.53	498	21.3	21	5	5
A0A064AYB1	Aminopeptidase I zinc metalloprotease	AO1008_06236	60.37	5.94	255	14.7	10	6	6
A0A064AYC6	Reticulon-like protein	AO1008_04761	42.51	5.41	23	1.7	1	1	1
A0A064AYT6	Beta-xylanase	AO1008_05247	37.72	4.62	875	26.2	32	7	6
A0A064AYY0	Uncharacterized protein	AO1008_05210	46.84	5.25	75	11.3	5	5	5
A0A064AZ75	Beta-fructofuranosidase	AO1008_07161	57.15	4.9	55	2.9	2	2	2
A0A064AZ85	Cyanate hydratase	CYN1	20.72	5.72	58	20	3	2	2
A0A064AZS9	Allergen Asp f 4	AO1008_06179	39.25	5.44	189	19.8	7	5	5
A0A064AZT0	Uncharacterized protein	AO1008_06788	78.2	9.31	32	0.8	2	1	1
A0A064B067	Dipeptidase	AO1008_07861	57.01	5.5	146	10.4	8	4	4
A0A064B0A2	Calmodulin	AO1008_05701	19.06	4.11	52	10.1	3	2	2
A0A064B0V3	DNA topoisomerase	AO1008_05915	82.89	9.02	23	1	1	1	1
A0A064B112	Uncharacterized protein	AO1008_05868	92.97	8.15	23	0.7	1	1	1
A0A064B192	S-(hydroxymethyl)glutathione dehydrogenase	AO1008_07062	76.73	6.78	21	1	1	1	1
A0A064B1D0	Nuclear transport receptor CRM1/MSN5	AO1008_06288	152.28	5.46	25	0.5	1	1	1
A0A064B1K1	Actin	AO1008_07459	46.2	5.45	69	5.6	3	2	2
A0A064B264	Beta-glucosidase-related glycosidase	AO1008_07275	94.19	4.97	266	11.7	10	8	8
A0A064B2A3	Prohibitin	AO1008_06395	34.38	9	38	3.9	1	1	1
A0A064B2R2	Spermidine	AO1008_06392	43.63	6.28	160	10.3	6	3	3
A0A064B321	IgE-binding protein	AO1008_08122	22.51	6.07	97	21.1	5	4	4
A0A064B348	Peroxisomal long-chain acyl-CoA transporter, ABC	AO1008_06908	102.09	9.33	21	1	1	1	1
A0A064B3G3	3-isopropylmalate dehydrogenase	AO1008_07919	42.88	5.29	32	4.1	1	1	1
A0A064B3I1	DNA polymerase	AO1008_07534	292.42	6.45	24	0.3	2	1	1
A0A064B3J6	Uncharacterized protein	AO1008_07489	66.89	5.47	150	12.5	8	5	5
A0A064B3N9	3,4-dihydroxy-2-butanone 4-phosphate synthase	AO1008_06534	27.99	4.86	37	6	1	1	1
A0A064B3S0	Dipeptidyl aminopeptidase	AO1008_08925	90.4	4.69	395	22.4	18	13	13
A0A064B4G4	Zinc-binding oxidoreductase	AO1008_09166	43.92	6.4	124	8.4	4	2	2
A0A064B4Q3	Glyoxalase family protein	AO1008_07366	16.08	5.3	23	6.6	1	1	1
A0A064B4S0	Beta-glucosidase-related glycosidase	AO1008_09410	94.69	4.76	27	1.3	1	1	1
A0A064B4T2	Myosin class II heavy chain	AO1008_08598	160.56	6.59	23	0.6	1	1	1
A0A064B576	Ribosomal protein	AO1008_07588	27.23	9.3	27	7	1	1	1
A0A064B585	Beta-xylanase	AO1008_09603	39.24	5.97	530	24.4	21	7	6
A0A064B595	Phosphoglycerate mutase	AO1008_07527	67.22	5.3	98	6.3	4	3	3
A0A064B5D9	Uncharacterized protein	AO1008_08994	48.02	9.63	22	1.5	1	1	1
A0A064B5E8	Neutral protease 2	AO1008_09533	39.71	4.92	351	9.9	13	4	4
A0A064B609	Uncharacterized protein	AO1008_09887	14.46	6.78	29	6.2	2	1	1
A0A064B619	Coatomer subunit alpha	AO1008_07483	152.03	5.79	29	0.5	1	1	1
A0A064B647	Putative unsaturated glucuronyl hydrolase	AO1008_09874	43.4	4.56	69	5.1	2	1	1
A0A064B6H9	Glycosidase crf1	AO1008_07947	47.67	4.32	26	3.2	1	1	1
A0A064B6M8	Uncharacterized protein	AO1008_08876	18.95	5.06	38	9.3	1	1	1
A0A064B6P3	Pyridine nucleotide-disulfide oxidoreductase	AO1008_07946	69.48	7.26	26	2.7	2	2	2
A0A064B6Q2	Xaa-Pro aminopeptidase	AO1008_10235	82.18	5.64	270	20	12	9	9
A0A064B6U1	DUTPase	AO1008_08225	28.78	9.27	56	19.4	3	3	3
A0A064B749	Glycolate oxidase	AO1008_08505	45.49	5.24	49	8	2	2	2
A0A064B783	Glucan endo-1,3-beta-glucosidase eglC	AO1008_10271	51.17	4.72	187	9.9	8	4	4
A0A064B7C9	Multifunctional chaperone	AO1008_09679	33.81	4.79	73	6.5	5	2	2
A0A064B7L9	Pectinesterase	AO1008_09779	38.96	8.42	70	8.3	2	2	2
A0A064B7N3	Carnitine O-acyltransferase CPT2/YAT1	AO1008_10479	102.32	6.09	30	0.7	1	1	1
A0A064B7S1	Beta-glucosidase	AO1008_10553	101.55	4.82	1122	31	49	22	22
A0A064B7Y8	Uncharacterized protein	AO1008_08308	29.49	5.34	54	11.5	2	2	2
A0A064B7Z6	Puromycin-sensitive aminopeptidase	AO1008_09082	110.83	5.29	479	21.4	24	17	17
A0A064B824	SNARE domain protein	AO1008_09279	33.05	5.03	27	2.6	1	1	1
A0A064B850	Uncharacterized protein	AO1008_08632	59.74	9.19	21	1.6	1	1	1
A0A064B870	Choline dehydrogenase	AO1008_08723	85.06	7.1	87	6.3	4	4	4
A0A064B8E9	Aminoacylase ACY1	AO1008_10060	47.62	4.85	262	16.5	11	6	6
A0A064B8K6	Alpha-galactosidase	AO1008_10852	88	5.04	25	1.5	1	1	1
A0A064B8R2	Imidazolonepropionase	AO1008_09583	52.69	5.64	27	2.5	1	1	1
A0A064B8W5	Stationary phase-induced protein, SOR/SNZ family	AO1008_10231	37.32	5.68	83	9.4	2	2	2
A0A064B8Z2	Uncharacterized protein	AO1008_08590	55.17	4.97	22	1.5	1	1	1
A0A064B8Z4	Ribulose-5-phosphate 4-epimerase	AO1008_10963	35.9	6.36	39	4.1	1	1	1
A0A064B8Z6	Glycerophosphoryl diester phosphodiesterase family protein	AO1008_09515	51.06	5.34	118	10.6	6	4	4
A0A064B938	Uncharacterized protein	AO1008_10266	31.17	4.13	56	7.6	1	1	1
A0A064B9B7	Uncharacterized protein	AO1008_10297	124.15	5.35	22	0.7	1	1	1
A0A064B9H2	Glucan 1,3-beta-glucosidase	AO1008_11122	38.24	4.7	150	25.3	6	5	5
A0A064B9H3	Cell wall protein	AO1008_09756	22.18	5.74	104	11.5	5	2	2
A0A064B9M2	Uncharacterized protein	AO1008_09110	61.99	5.23	37	3.4	2	2	2
A0A064B9T0	Uncharacterized protein	AO1008_09224	25.91	5.38	20	4.1	1	1	1
A0A064BA73	Rac GTPase-activating protein	AO1008_10016	151.36	6.27	24	0.6	5	1	1
A0A064BA83	Arabinan endo-1,5-alpha-L-arabinosidase	AO1008_09480	37.81	5.06	31	2.7	1	1	1
A0A064BAK0	Uncharacterized protein	AO1008_10855	27.97	5.1	37	4.9	1	1	1
A0A064BAR9	Lipase	AO1008_09541	33.38	4.49	34	4.1	1	1	1
A0A064BAT7	Uncharacterized protein	AO1008_09379	56.09	4.98	180	18.1	11	7	7
A0A064BB35	Cell polarity protein	AO1008_09645	114.46	5.87	20	0.8	1	1	1
A0A064BB68	GTP-binding ADP-ribosylation factor Arf1	AO1008_11144	23.54	5.57	23	4.4	1	1	1
A0A064BBG5	NADH-dehydrogenase	AO1008_11264	70.88	8.78	20	1.3	1	1	1
A0A064BBP3	FAD dependent oxidoreductase	AO1008_10615	54.39	4.81	83	6.6	3	2	2
A0A064BBU7	Extracellular invertase	AO1008_00905	71.3	4.74	84	6.6	4	4	4
A0A064BC20	Histone H4	AO1008_10747	14.12	11.36	22	6.8	1	1	1
A0A064BC68	Uncharacterized protein	AO1008_09984	14.31	9.86	22	8	1	1	1
A0A064BC79	Glucoamylase	AO1008_10795	69.84	4.99	315	22.1	19	12	12
A0A064BD12	Putative beta-xylosidase	AO1008_10135	37.98	4.36	30	2.5	1	1	1
A0A064BDC7	Hydrolase, putative	AO1008_04295	79.21	4.8	216	8	12	5	5
A0A064BDI0	Uncharacterized protein	AO1008_00803	28.81	4.83	25	2.7	2	1	1
A0A064BDN4	Uncharacterized protein	AO1008_00922	31.65	5.54	27	4.1	1	1	1
A0A064BDY1	Alpha-L-arabinofuranosidase axhA	AO1008_00105	38.55	4.32	60	10.7	2	2	2
A0A064BE03	Alkaline phosphatase	AO1008_00172	80.35	5.05	313	15.5	14	8	8
A0A064BE41	Sulfatase	AO1008_10797	70.43	5.66	33	1.9	1	1	1
A0A064BEY1	Uncharacterized protein	AO1008_01379	66.98	5	22	1.3	2	1	1
A0A064BEY4	RNA polymerase II transcription mediator	AO1008_11154	190.58	8.69	23	0.4	1	1	1
A0A064BFZ0	Chaperonin, Cpn60/Hsp60p	AO1008_00236	72.72	5.7	25	1	1	1	1
A0A064BGA4	Uncharacterized protein	AO1008_00106	29.86	4.22	77	6.2	3	1	1
A0A064BGB1	Beta-xylanase	AO1008_00103	38	4.31	218	14.2	9	4	4
A0A064BGQ3	Aspartyl protease	AO1008_00268	47.44	4.85	22	1.7	1	1	1
A0A064BHC7	Uncharacterized protein	AO1008_00478	33.47	9.36	46	3.7	1	1	1
A0A064BHX2	Uncharacterized protein	AO1008_03734	63.76	5.73	97	8.9	3	3	3
A0A064BI89	Aminopeptidase I zinc metalloprotease	AO1008_01272	66.1	5.7	82	5.2	2	2	2
A0A064BJ10	Nucleoside diphosphate kinase	AO1008_01311	20.09	7.78	23	5.9	1	1	1
A0A064BJA2	Neutral protease 2	AO1008_03813	46.87	5.29	70	13.2	5	4	4
A0A064BJH6	Uncharacterized protein	AO1008_04353	55.08	5.72	27	1.7	1	1	1
A0A064BK73	Uncharacterized protein	AO1008_03759	53.18	5.1	31	1.2	1	1	1
